# Supplementary material for: Nearest-Neighbour and Non-Nearest-Neighbour Non-Covalent Interactions between Substituents in the Aromatic Systems: Experimental and Theoretical Investigation of Functionally Substituted Benzophenones
Source: Molecules. 2022 Dec 2;27(23):8477. doi: 10.3390/molecules27238477 (PMC9738408; doi:10.3390/molecules27238477)
Supplement: Supplementary file 1 [file molecules-27-08477-s001.zip]

Archive with 1 entries (1 files):
- molecules-2036463-supplementary.pdf
